# Supplementary material for: Chrysomycin A Reshapes Metabolism and Increases Oxidative Stress to Hinder Glioblastoma Progression
Source: Mar Drugs. 2024 Aug 29;22(9):391. doi: 10.3390/md22090391 (PMC11433325; doi:10.3390/md22090391)
Supplement: Supplementary file 1 [file marinedrugs-22-00391-s001.zip]

Archive with 1 entries (1 files):
- marinedrugs-3150248-supplementary.pdf
